# Supplementary material for: RNA-Seq analysis of differential gene expression in Betula luminifera xylem during the early stages of tension wood formation
Source: PeerJ. 2018 Aug 21;6:e5427. doi: 10.7717/peerj.5427 (PMC6108316; doi:10.7717/peerj.5427)
Supplement: Table S2 [file peerj-06-5427-s002.xlsx]

## Sheet: Sheet1
Primer sequences for selected genes in this experiment.
Gene name	Primer name	Sequence (5’→3’)
BlCesA1	5’RACE	TCTGTCACTGCGATCAATGCCATC
	3’RACE	TCCCTCAGAACTTCACCGAGACGC
	full-length RT-PCR	AAGGACAATATGATGGAGTCTGAG AGAGTCATGAAAGAGCTAAGCCTG
	real time qRT-PCR	ATGGGGATGTGTTTGTGGCTTG TGGTTCGGCTGTCTGATACCTTC
BlCesA2	5’RACE	CCTTGAATGCCATCCAAACCTCTC
	3’RACE	CTCATGTCGCAAATGAGCCTGGAG
	full-length RT-PCR	TCTCTTCTTTCTCTTGCTGGGTG TCTGCACTGCACGTAGTGTAACTG
	real time qRT-PCR	TGGGAAGACTGTAGATGGTGAAC ACCTCATCAGCATCAACATCCTC
BlCesA3	5’RACE	GGGCAGCAGTCACAGCTTACCATC
	3’RACE	TGTTGGAGTTGTTGCTGGGATCTC
	full-length RT-PCR	TCGATCTCTCACACACACACCAC TTGTCGATTCATACACCATGCAC
	real time qRT-PCR	TGAGTGTGGTTTTCCAGTGTGTC TCCTCTTCATCTTCATCTCCCTC
BlCesA4	5’RACE	AGCACCATGAAGGCAAGCAGTCAC
	3’RACE	GGATGGAAGTCAGTGTACTGCATG
	full-length RT-PCR	CTCTCATCTCCTTTTTTGCTTGTC ATCATGTAAAGGGAAAGGTGAGC
	real time qRT-PCR	GGTTCCCACACCCGAAATGAAC GCCACAAACAACTCCCCATCTTC
BlCesA5	5’RACE	AGCACTTTTCAGTGTCCCACCGTC
	3’RACE	TAGCAGTGGCAGCACAATCGCTAC
	full-length RT-PCR	TTCTGATGGATTTCGTTCCGCTC TGCAGTTACGAGCAGCAGGACAC
	real time qRT-PCR	GTAAGAGTAACAATGGAAGCGAG TGTCCACTTAACTGCTGCAAC
BlCesA6	5’RACE	GCCAACAGTTGCAGGTTTTGCTAG
	3’RACE	GTCCAATCTGGTATGGCTATGGTG
	full-length RT-PCR	GAAGTTGGATCTTTTGGGTGAGTA CCAAGCCCTTCCATATCTACATAC
	real time qRT-PCR	CGGAGTTTGGGTTTCTTGTGATG AACCGATTTGGTAGCGTGTCTG
BlCesA7	5’RACE	GATAGGTCTCACGGTTGATGGGAG
	3’RACE	GTTGGACAATGCAGGATGGCACTC
	full-length RT-PCR	TTCACAGCCTTTGCTCCAATCTC TTAGAAGGGACCAGCACAAACAC
	real time qRT-PCR	GGTATCAAAGTCCTCTACAGGATC AGGCACAGGCACCTATCTTTAG
BlCesA8	5’RACE	ACTGATCGCCAGCCATGACAGTGC
	3’RACE	TGGTATGGATATGGGTGCGGCTTG
	full-length RT-PCR	CTTTTGAGTGATGCGAGAGGCTG GCTTTACCACAAGATGGTCCTCG
	real time qRT-PCR	CGAATCAACCCGTTTCTGTCA GCTTTACCACAAGATGGTCCTCG
BlSUSY1	5’RACE	CTGCTGTATCACCCCAACCTCTCTC
	3’RACE	ACAGTTGTGGAGGCGATGACTTGTG
	full-length RT-PCR	CAGAGCAATTCAACGCAGAGGA TGGTTCATGGAGCACAGATTCAC
BlSUSY2	5’RACE	CTCAGGTATTGCTTCGACCTCAGC
	3’RACE	GATGTCTTCGATCCCAAGTTCAAC
	full-length RT-PCR	TCTTGCGTTTCGTGTGTTTTGA AAAGGCTTGTCCCAGAATCTCA
	real time qRT-PCR	AGCATGTGTCTAACCTTGATCGC AGGCTTCCTCCTTTACTTCTTCG
BlSUSY3	5’RACE	AACCAGAGACCCCATCAACAAGGAT
	3’RACE	AGTGCAAGGTGGATGCCACATACTG
	full-length RT-PCR	ATGTCTTCTGACACTTCTGCTCA CAACACGCAATCTAAGCAAGC
BlKOR1	5’RACE	GTGGCACCATCTTGACGATGAGAG
	3’RACE	TCTCTTGGAGAGGTAGCTCCTGTC
	full-length RT-PCR	CCTCACTCGTTGGGACTCTTGCGT CTGGTCTGGAATCCTTAACCTGGC
	real time qRT-PCR	CACTTGTGGCTTTGTCGGGTG CGAGCACCAACACAGCATCTC
BlKOR2	5’RACE	AGTGTTTGGATTCGCCACTTGTACG
	3’RACE	CGGAACATCTAGTTTCCAGGCTCAG
	full-length RT-PCR	AGATGGCGAGTACCACCAATAC GGTACGGATACTGATCCTCAAGC
BlKOR3	5’RACE	GCTTCGCTTCCATCTTTCAGAGC
	3’RACE	CCATTGTCAAGAAGTATTCCGACGC
	full-length RT-PCR	CTCAAACTCTCCGTCTCGCATTG AGAACAAGCGACCAGGAAAGCTC
Bl4CL(Unigene14665)	5’RACE	AACATCTCCCTTCTGAATGCCGAG
	3’RACE	TCTCTCAACTCGGTCTTCCTTTGC
	full-length RT-PCR	ATCTCACCAACAAGACCAAACATC ATAATTGAGGAAAGTCGTGGCTGC
	real time qRT-PCR	TCGTTGACCGTTTGAAGGAGC ATCTCGCCACAAATGCCACAG
BlCCoAOMT	5’RACE	GGGTGTTGTCGTAGCCGATCAGTC
	3’RACE	GCTCTCCCACTTCTTGACCATTTG
	full-length RT-PCR	TTGACTGTTAACGACGAGGAG AATCATTTACGCACGAATCAC
BlCCR (Unigene431.16)	5’RACE	ACGACTCGTCCACCACCACATCTG
	3’RACE	GTATTGCTATGGGAAGGCAGTGGC
	full-length RT-PCR	ACATATCTCCCTGGAGAAACC CGTACACCTCACAGTCTCTC
	real time qRT-PCR	CTGAGTATCCTATTCCCACCA CTCATACAGGCATTGCTTCAC
BlSAMS1	5’RACE	CAGCCTGCCTGACAATGTAAGCACC
	3’RACE	TGCCAGGAGGTGCATTGTGCAAGTC
	full-length RT-PCR	TTCCGAGCTTGAAAGAAATGGAGAC ATCTCTTTCCAAATGCCAGCTTTGC
BlSAMS2	5’RACE	TTGCGAACATCAGTGAGGCGTGCG
	3’RACE	GCCTCACTGATGTTCGCAAGAATG
	full-length RT-PCR	TGAAAGGCAAGATGAGAGCAT CAGCAAACAATAGGCACTCTCAG
BlSAMS3	5’RACE	CAGGCGTTTCATCTGTAGCATAGC
	3’RACE	GCCTGATGGAAAGACTCAAGTGAC
	full-length RT-PCR	CAGTCTAGAGATGGATACCTTCCTC CTGCAAGCATAATAGCGGCTAC
Unigene 13207	real time qRT-PCR	CACTCATGGTGGTTTCTCGGTG AGATGCCTCCTTGGTTGACCTC
Unigene 5935	real time qRT-PCR	GAAGCTAATGGACTTGCTCCAAGGT TCAAGCCATATATAGTGTGCGCTTC
Unigene 5662.1	real time qRT-PCR	GATCATGAAGAGTTCGGAGGCCAT CAATTTTGAGGCCCATTCATGGCT
Unigene 9691	real time qRT-PCR	CCAGAAGCTATAAAGGGTGCTC GTGCTGGAAATGGAGATGCTG
Unigene 7840	real time qRT-PCR	GCATGGAATGGCTAAGGTGTTG AGCAGTGTTGGCAGAGAGCATG
Unigene 611.1	real time qRT-PCR	ACAGACGGCTACAGTCAAGATG TATTGGTGCAAGAAGGGTGATG
Unigene 6481.2	real time qRT-PCR	GCAGCACTGAGCTAACTCAGATCAAC TAAATCCAGCACACATCACATGTAGG
Unigene 13162	real time qRT-PCR	GGAGAGAGACAAGGGTGCAAGGAT AAAGCATGTGGCATTTCTTGATCG
BlActin	real time qRT-PCR	GCCAACAGAGAAAAGATGACTC TCACCAGAATCCAGCACAATAC
